# Supplementary material for: Vacuolated Marrow Cytopenias from Copper Deficiency to UBA1-Mutant VEXAS: Molecular Landscape, Systematic Review, and Cost-Efficient Diagnostic Algorithm
Source: Int J Mol Sci. 2025 Aug 20;26(16):8044. doi: 10.3390/ijms26168044 (PMC12386339; doi:10.3390/ijms26168044)
Supplement: Supplementary file 1 [file ijms-26-08044-s001.zip]

Archive with 5 entries (5 files):
- Supplementary Figure S1.pdf
- Supplementary Methods_S1.pdf
- Supplementary Protocol S1.pdf
- Table S1.pdf
- Table S2.pdf
